# Supplementary material for: Lunar Cycle Influences Spontaneous Delivery in Cows
Source: PLoS One. 2016 Aug 31;11(8):e0161735. doi: 10.1371/journal.pone.0161735 (PMC5006988; doi:10.1371/journal.pone.0161735)
Supplement: S1 Table — (XLS) [file pone.0161735.s003.xls]

## Sheet: S3 Table
S3 Table. The raw data in this study; last AI, predicted and actual delivery date, and geophysical data (n=428)
Cattle No.	Calving number	Last AI			Predicted delivery			Actual delivery			Gap (days)
		Date	Lunar phase		Date	Lunar phase		Date	Lunar phase	Weather
7	5	2012-02-06	13.8		2012-11-14	0.57		2012-11-20	6.2	sunny	6
106	1	2012-06-10	20.1		2013-03-19	7.3		2013-03-15	3.3	sunny	-4
209	6	2012-03-13	20.2		2012-12-20	7.3		2012-12-26	12.8	sunny	6
223	6	2012-11-22	8.2		2013-08-31	24.7		2013-08-24	17.2	cloudy	-7
267	4	2012-11-05	20.6		2013-08-14	7.7		2013-08-12	5.2	cloudy	-2
288	2	2011-05-03	29.5		2012-02-09	17.3		2012-02-13	20.8	sunny	4
345	1	2012-08-28	10.5		2013-06-06	27.1		2013-06-04	25.1	sunny	-2
357	2	2011-06-27	25.2		2012-04-04	13		2012-04-05	13.5	sunny	1
357	3	2012-08-13	24.9		2013-05-22	12.6		2013-05-24	14.1	sunny	2
370	2	2011-07-05	3.8		2012-04-12	21		2012-04-14	22.5	sunny	2
395	2	2011-05-21	17.8		2012-02-27	5.7		2012-02-29	7.2	cloudy	2
403	4	2012-07-02	12.5		2013-04-10	0.27		2013-04-15	4.7	sunny	5
414	4	2012-02-13	20.8		2012-11-21	7.7		2012-11-19	5.2	cloudy	-2
417	2	2011-07-08	6.8		2012-04-15	24		2012-04-21	29.5	sunny	6
417	3	2012-08-15	26.9		2013-05-24	14.6		2013-05-22	12.1	rainy	-2
422	6	2011-10-01	3.7		2012-07-09	20		2012-06-29	9.5	sunny	-10
422	7	2012-08-20	2.5		2013-05-29	19.6		2013-05-28	18.1	sunny	-1
426	4	2012-02-25	3.2		2012-12-03	19.7		2012-12-09	25.2	cloudy	6
438	5	2011-06-18	16.2		2012-03-26	4		2012-03-31	8.5	cloudy	5
438	6	2012-07-06	16.5		2013-04-14	4.7		2013-04-14	3.7	cloudy	0
447	2	2011-06-19	17.2		2012-03-27	5		2012-03-24	1.5	snowy	-3
459	3	2011-09-16	18		2012-06-24	5		2012-06-29	9.5	sunny	5
459	4	2012-09-05	18.5		2013-06-14	6		2013-06-19	10.5	cloudy	5
480	3	2012-04-21	29.5		2013-01-28	16.8		2013-01-24	12.3	sunny	-4
494	6	2011-08-17	17.3		2012-05-25	4.6		2012-05-24	3.1	sunny	-1
494	7	2012-07-01	11.5		2013-04-09	28.8		2013-04-15	4.7	sunny	6
510	1	2012-08-12	23.9		2013-05-21	7.1		2013-05-21	11.1	cloudy	0
515	2	2011-06-17	15.2		2012-03-25	3.17		2012-03-26	3.5	sunny	1
515	3	2012-09-12	25.5		2013-06-21	13		2013-06-18	9.5	sunny	-3
526	1	2012-08-27	9.5		2013-06-05	26		2013-06-10	1.5	sunny	5
530	2	2011-05-01	27.5		2012-02-07	15.3		2012-02-02	9.8	snowy	-5
536	2	2011-04-18	14.5		2012-01-25	2.37		2012-02-01	8.8	cloudy	7
536	3	2012-07-23	3.9		2013-05-01	21.2		2013-05-03	22.7	cloudy	2
551	1	2012-08-21	3.5		2013-05-30	19.1		2013-05-31	21.1	sunny	1
552	2	2011-04-23	19.5		2012-01-30	7.3		2012-01-30	6.8	sunny	0
552	3	2012-03-19	26.2		2012-12-26	13.3		2012-12-31	17.8	cloudy	5
558	1	2012-08-24	6.5		2013-06-02	23.1		2013-05-29	19.1	cloudy	-4
577	2	2011-03-20	15.3		2011-12-27	2.87		2011-12-27	2.4	cloudy	0
577	3	2012-08-04	15.9		2013-05-13	3.6		2013-05-13	3.1	cloudy	0
578	2	2011-04-03	29.3		2012-01-10	16.9		2012-01-14	20.4	sunny	4
578	3	2012-03-18	25.2		2012-12-25	12.3		2012-12-29	15.8	sunny	4
586	3	2011-02-28	25		2011-12-07	12.4		2011-12-10	14.9	cloudy	3
586	4	2012-02-29	7.2		2012-12-07	23.7		2012-12-12	28.2	cloudy	5
614	5	2011-02-03	0		2011-11-12	16.8		2011-11-15	19.3	sunny	3
614	6	2012-04-26	4.8		2013-02-02	21.8		2013-01-30	18.3	cloudy	-3
660	1	2012-08-10	21.9		2013-05-19	9.1		2013-05-18	8.1	cloudy	-1
662	1	2012-08-10	21.9		2013-05-19	9.1		2013-05-23	13.1	cloudy	4
693	2	2011-05-22	18.8		2012-02-28	6.7		2012-03-05	12.2	sunny	6
693	3	2012-05-20	28.8		2013-02-26	16.3		2013-02-23	12.8	sunny	-3
701	3	2011-07-22	20.8		2012-04-29	8.3		2012-04-28	6.8	sunny	-1
701	4	2012-06-16	26.1		2013-03-25	13.8		2013-03-23	11.3	sunny	-2
721	2	2011-06-03	1.2		2012-03-11	19.7		2012-03-15	22.2	cloudy	4
721	3	2012-05-10	18.8		2013-02-16	6.3		2013-02-18	11.6	cloudy	2
829	3	2011-08-29	29.3		2012-06-06	16.6		2012-06-12	22.1	sunny	6
829	4	2012-09-22	6		2013-07-01	23		2013-06-26	17.5	sunny	-5
975	1	2012-07-20	0.9		2013-04-28	17.7		2013-05-02	21.7	cloudy	4
1010	3	2011-10-05	7.7		2012-07-13	24		2012-07-13	23.5	cloudy	0
1033	1	2012-08-12	23.9		2013-05-21	11.1		2013-05-20	10.1	cloudy	-1
1035	1	2012-07-22	2.9		2013-04-30	19.7		2013-04-26	15.7	cloudy	-4
1138	3	2011-08-04	4.3		2012-05-12	21.3		2012-05-14	22.8	sunny	2
1187	4	2012-11-03	18.6		2013-08-12	5.7		2013-08-07	0.2	sunny	-5
1358	2	2011-06-28	26.2		2012-04-05	14		2012-04-08	16.5	sunny	3
1452	1	2012-07-15	25.5		2013-04-23	12.7		2013-04-25	14.7	cloudy	2
1498	2	2011-04-15	11.5		2012-01-22	28.9		2012-01-24	0.8	sunny	2
1498	3	2012-03-15	22.2		2012-12-22	9.3		2012-12-21	11.6	cloudy	-1
1557	1	2012-07-31	11.9		2013-05-09	5.1		2013-05-11	1.1	cloudy	2
1583	2	2011-03-17	12.3		2011-12-24	29.4		2011-12-29	4.4	snowy	5
1590	2	2011-02-08	5		2011-11-17	21.8		2011-11-14	18.3	cloudy	-3
1590	3	2012-02-01	8.8		2012-11-09	25.1		2012-11-11	26.6	sunny	2
1597	2	2011-04-25	21.5		2012-02-01	9.3		2012-02-01	8.8	cloudy	0
1601	2	2011-05-21	17.8		2012-02-27	5.7		2012-02-20	27.8	sunny	-7
1601	3	2012-04-14	22.5		2013-01-21	9.8		2013-01-14	2.3	cloudy	-7
2002	1	2012-08-01	12.9		2013-05-10	0.2		2013-05-07	26.7	sunny	-3
2086	3	2011-10-07	9.7		2012-07-15	26		2012-07-15	25.5	sunny	0
2086	4	2012-11-16	2.2		2013-08-25	18.2		2013-08-18	11.2	cloudy	-7
2631	8	2011-03-13	8.3		2011-12-20	25.4		2011-12-23	27.9	cloudy	3
2725	9	2012-03-13	20.2		2012-12-20	7.3		2012-12-23	9.8	sunny	3
2874	2	2011-05-22	18.8		2012-02-28	6.7		2012-03-05	12.2	sunny	6
2874	3	2012-06-09	18.1		2013-03-18	6.8		2013-03-22	10.3	cloudy	4
2919	6	2011-09-29	1.7		2012-07-07	18		2012-07-07	17.5	sunny	0
3010	7	2011-06-14	12.2		2012-03-22	0.17		2012-03-21	28.2	sunny	-1
3010	8	2012-09-13	26.5		2013-06-22	14		2013-06-18	9.5	sunny	-4
3011	7	2012-04-15	23.5		2013-01-22	10.8		2013-01-21	9.3	cloudy	-1
3014	6	2011-07-22	20.8		2012-04-29	8.3		2012-05-06	14.8	cloudy	7
3072	2	2011-04-28	24.5		2012-02-04	12.3		2012-02-05	12.8	cloudy	1
3072	3	2012-04-05	13.5		2013-01-12	0.77		2013-01-16	4.3	sunny	4
3073	2	2011-06-04	2.2		2012-03-12	19.7		2012-03-14	21.2	cloudy	2
3073	3	2012-10-09	23		2013-07-18	13.6		2013-07-16	7.8	cloudy	-2
3134	6	2011-03-26	21.3		2012-01-02	8.9		2012-01-01	7.4	cloudy	-1
3255	1	2012-07-29	9.9		2013-05-07	26.6		2013-05-12	2.1	cloudy	5
3410	8	2012-07-14	24.5		2013-04-22	12.2		2013-04-28	17.7	cloudy	6
3439	6	2011-02-16	13		2011-11-25	0.27		2011-11-28	2.9	sunny	3
3517	6	2011-08-25	25.3		2012-06-02	12.6		2012-05-29	8.1	cloudy	-4
3581	6	2012-03-28	5.5		2013-01-04	22.3		2013-01-07	24.8	cloudy	3
3584	5	2011-03-01	26		2011-12-08	13.4		2011-12-14	18.9	sunny	6
3588	1	2012-08-19	1.5		2013-05-28	20.1		2013-05-28	18.1	sunny	0
3597	6	2012-03-08	25.2		2012-12-15	2.17		2012-12-21	11.6	cloudy	6
3603	7	2012-10-09	23		2013-07-18	10.3		2013-07-12	3.8	cloudy	-6
3604	4	2011-03-05	0.3		2011-12-12	17.4		2011-12-16	20.9	sunny	4
3607	5	2011-09-24	26		2012-07-02	13		2012-06-27	7.5	sunny	-5
3621	5	2011-09-19	21		2012-06-27	8		2012-06-27	7.5	sunny	0
3625	5	2012-06-16	26.1		2013-03-25	13.8		2013-04-01	20.3	sunny	7
3865	3	2012-03-15	22.2		2012-12-22	9.3		2012-12-21	11.6	cloudy	-1
4001	5	2011-08-13	13.3		2012-05-21	0.77		2012-05-24	3.1	sunny	3
4003	5	2011-04-22	18.5		2012-01-29	6.3		2012-01-31	11.6	sunny	2
4004	5	2011-06-06	4.2		2012-03-14	21.7		2012-03-18	25.2	cloudy	4
4009	5	2012-04-06	14.5		2013-01-13	1.77		2013-01-18	6.3	sunny	5
4010	5	2011-06-22	20.2		2012-03-30	8		2012-04-03	11.5	cloudy	4
4010	6	2012-06-13	23.1		2013-03-22	10.8		2013-03-23	11.3	sunny	1
4022	4	2011-08-07	7.3		2012-05-15	24.3		2012-05-21	0.1	sunny	6
4028	5	2012-02-04	11.8		2012-11-12	28.1		2012-11-09	24.6	cloudy	-3
4031	4	2011-02-28	25		2011-12-07	12.4		2011-12-10	14.9	cloudy	3
4031	5	2012-02-01	8.8		2012-11-09	25.1		2012-11-12	27.6	cloudy	3
4033	6	2012-10-04	18		2013-07-13	6.3		2013-07-18	9.8	sunny	5
4038	6	2012-10-31	15.6		2013-08-09	2.77		2013-08-08	1.2	cloudy	-1
4044	4	2011-02-26	23		2011-12-05	10.4		2011-12-10	14.9	cloudy	5
4044	5	2012-05-15	23.8		2013-02-21	11.3		2013-02-19	8.8	cloudy	-2
4050	3	2011-05-20	16.8		2012-02-26	4.7		2012-02-27	5.2	sunny	1
4053	4	2011-07-09	7.8		2012-04-16	25		2012-04-21	29.5	sunny	5
4053	5	2012-08-20	2.5		2013-05-29	19.6		2013-06-03	24.1	sunny	5
4054	2	2011-04-07	3.5		2012-01-14	20.9		2012-01-17	23.4	cloudy	3
4054	3	2012-09-01	14.5		2013-06-10	2.07		2013-06-06	27.1	sunny	-4
4055	4	2011-05-28	24.8		2012-03-05	12.7		2012-03-02	9.2	sunny	-3
4055	5	2012-05-23	2.1		2013-03-01	20.8		2013-03-08	25.8	sunny	7
4056	5	2012-11-14	0.2		2013-08-23	16.7		2013-08-22	15.2	sunny	-1
4060	4	2011-07-09	7.8		2012-04-16	25		2012-04-20	28.5	sunny	4
4060	5	2012-11-03	18.6		2013-08-12	5.7		2013-08-05	27.8	sunny	-7
4067	4	2012-06-03	13.1		2013-03-12	0.77		2013-03-19	7.3	sunny	7
4070	3	2011-01-31	26.7		2011-11-09	13.8		2011-11-10	14.3	sunny	1
4070	4	2012-01-26	2.8		2012-11-03	19.1		2012-10-31	15.6	sunny	-3
4071	3	2011-04-16	12.5		2012-01-23	0.37		2012-01-23	29.4	sunny	0
4073	3	2011-01-23	18.7		2011-11-01	5.8		2011-11-01	5.3	sunny	0
4073	4	2012-04-03	11.5		2013-01-10	28.3		2013-01-09	26.8	cloudy	-1
4077	3	2011-02-09	6		2011-11-18	22.8		2011-11-22	26.3	cloudy	4
4078	4	2011-09-07	9		2012-06-15	25.6		2012-06-10	20.1	sunny	-5
4079	3	2011-01-19	14.7		2011-10-28	1.67		2011-11-02	6.3	sunny	5
4080	4	2011-09-25	27		2012-07-03	14		2012-07-06	16.5	sunny	3
4080	5	2012-08-22	4.5		2013-05-31	21.6		2013-05-25	15.1	cloudy	-6
4081	5	2012-11-08	23.6		2013-08-17	10.7		2013-08-21	14.2	sunny	4
4083	4	2012-01-26	2.8		2012-11-03	19.1		2012-11-04	19.6	rainy	1
4085	4	2011-10-01	3.7		2012-07-09	20		2012-07-09	19.5	cloudy	0
4086	5	2012-11-07	22.6		2013-08-16	9.7		2013-08-13	6.2	sunny	-3
4090	3	2011-04-25	21.5		2012-02-01	9.3		2012-01-25	1.8	cloudy	-7
4092	3	2011-02-12	9		2011-11-21	25.8		2011-11-23	27.3	sunny	2
4093	3	2011-03-13	8.3		2011-12-20	25.4		2011-12-18	22.9	cloudy	-2
4093	4	2012-03-02	9.2		2012-12-09	25.7		2012-12-08	24.2	snowy	-1
4094	5	2012-11-16	2.2		2013-08-25	18.7		2013-08-25	18.2	sunny	0
4099	4	2012-10-31	15.6		2013-08-09	2.77		2013-08-08	1.2	cloudy	-1
4100	3	2011-04-29	25.5		2012-02-05	13.3		2012-02-07	14.8	sunny	2
4100	4	2012-04-20	28.5		2013-01-27	15.8		2013-01-31	19.3	cloudy	4
4117	1	2012-08-03	14.9		2013-05-12	2.2		2013-05-09	28.7	sunny	-3
4189	1	2012-08-24	6.5		2013-06-02	23.1		2013-06-06	27.1	sunny	4
4246	1	2012-09-07	20.5		2013-06-16	7.5		2013-06-16	7.5	cloudy	0
4307	1	2012-09-04	17.5		2013-06-13	6.5		2013-06-14	5.5	cloudy	1
4401	3	2011-04-19	15.5		2012-01-26	3.37		2012-01-26	2.8	sunny	0
4404	4	2012-02-04	11.8		2012-11-12	28.1		2012-11-14	0.2	cloudy	2
4409	3	2011-07-25	23.8		2012-05-02	11.3		2012-05-03	11.8	cloudy	1
4409	4	2012-07-11	21.5		2013-04-19	9.2		2013-04-22	11.7	sunny	3
4413	4	2012-09-11	24.5		2013-06-20	12		2013-06-27	18.5	cloudy	7
4414	2	2011-03-23	18.3		2011-12-30	5.9		2012-01-02	8.4	cloudy	3
4414	3	2012-03-15	22.2		2012-12-22	9.3		2012-12-25	11.8	cloudy	3
4415	3	2011-09-19	21		2012-06-27	8		2012-06-27	7.5	sunny	0
4416	4	2012-11-09	24.6		2013-08-18	11.7		2013-08-17	10.2	cloudy	-1
4418	4	2012-10-30	14.6		2013-08-08	1.77		2013-08-04	26.8	sunny	-4
4419	2	2011-01-26	21.7		2011-11-04	8.8		2011-11-02	6.3	sunny	-2
4419	3	2012-01-16	22.4		2012-10-24	8.6		2012-10-30	14.6	sunny	6
4421	3	2012-01-21	27.4		2012-10-29	14.1		2012-11-05	20.6	cloudy	7
4424	3	2012-02-04	11.8		2012-11-12	28.1		2012-11-10	25.6	sunny	-2
4425	3	2011-09-19	21		2012-06-27	8		2012-06-27	7.5	sunny	0
4426	4	2012-11-18	4.2		2013-08-27	20.7		2013-08-18	11.2	cloudy	-9
4427	3	2011-07-21	19.8		2012-04-28	7.3		2012-04-29	11.6	cloudy	1
4427	4	2012-06-21	1.5		2013-03-30	18.8		2013-03-22	10.3	cloudy	-8
4429	2	2011-03-11	6.3		2011-12-18	23.4		2011-12-17	21.9	cloudy	-1
4430	3	2012-09-30	14		2013-07-09	1.47		2013-07-16	11.6	cloudy	7
4432	2	2011-03-08	3.3		2011-12-15	20.4		2011-12-11	25.9	sunny	-4
4436	2	2011-01-17	12.7		2011-10-26	29.2		2011-10-31	4.3	sunny	5
4436	3	2012-05-12	20.8		2013-02-18	8.3		2013-02-19	8.8	cloudy	1
4438	3	2011-10-07	9.7		2012-07-15	26		2012-07-14	24.5	sunny	-1
4439	2	2011-05-24	20.8		2012-03-01	8.7		2012-03-01	8.2	cloudy	0
4439	3	2012-05-03	11.8		2013-02-09	6.8		2013-02-10	29.3	cloudy	1
4441	2	2011-03-30	25.3		2012-01-06	12.9		2012-01-12	18.4	sunny	6
4442	3	2012-03-23	0.5		2012-12-30	17.3		2013-01-01	18.8	sunny	2
4443	3	2012-03-07	14.2		2012-12-14	1.17		2012-12-21	11.6	cloudy	7
4444	2	2011-08-19	19.3		2012-05-27	6.6		2012-05-25	4.1	sunny	-2
4445	4	2012-11-12	27.6		2013-08-21	14.7		2013-08-17	10.2	cloudy	-4
4447	2	2011-01-03	28.4		2011-10-12	15.2		2011-10-17	19.7	sunny	5
4448	4	2012-09-08	21.5		2013-06-17	9		2013-06-24	15.5	sunny	7
4454	2	2011-05-23	19.8		2012-02-29	7.7		2012-02-27	5.2	sunny	-2
4454	3	2012-06-01	11.1		2013-03-10	28.3		2013-03-05	22.8	sunny	-5
4455	2	2011-05-15	11.8		2012-02-21	29.3		2012-02-25	3.2	cloudy	4
4455	3	2012-04-22	0.8		2013-01-29	17.8		2013-01-30	18.3	cloudy	1
4456	2	2011-06-27	25.2		2012-04-04	13		2012-04-04	12.5	cloudy	0
4456	3	2012-06-24	4.5		2013-04-02	21.8		2013-03-31	19.3	sunny	-2
4457	2	2011-10-06	8.7		2012-07-14	25		2012-07-15	25.5	sunny	1
4457	3	2012-09-02	15.5		2013-06-11	3.07		2013-06-14	5.5	cloudy	3
4458	2	2011-05-22	18.8		2012-02-28	6.7		2012-03-04	11.2	sunny	5
4458	3	2012-06-09	18.1		2013-03-18	6.8		2013-03-16	4.3	cloudy	-2
4461	2	2011-07-15	13.8		2012-04-22	1.47		2012-04-26	4.8	cloudy	4
4462	2	2011-05-24	20.8		2012-03-01	8.2		2012-03-02	9.2	sunny	1
4462	3	2012-06-27	7.5		2013-04-05	24.8		2013-04-08	27.3	cloudy	3
4463	2	2011-04-20	16.5		2012-01-27	4.3		2012-01-26	2.8	sunny	-1
4463	3	2012-05-31	10.1		2013-03-09	26.8		2013-03-13	1.3	cloudy	4
4464	2	2011-05-05	1.8		2012-02-11	19.3		2012-02-16	23.8	sunny	5
4464	3	2012-06-23	3.5		2013-04-01	20.8		2013-04-01	24.3	sunny	0
4466	2	2012-01-11	17.4		2012-10-19	4.1		2012-10-26	10.6	sunny	7
4467	2	2011-06-17	15.2		2012-03-25	3.17		2012-03-21	28.2	sunny	-4
4467	3	2012-06-06	16.1		2013-03-15	3.8		2013-03-11	28.8	sunny	-4
4468	2	2011-09-01	3		2012-06-09	19.6		2012-06-07	17.1	sunny	-2
4469	2	2011-08-17	17.3		2012-05-25	4.6		2012-05-19	27.8	sunny	-6
4469	3	2012-07-09	19.5		2013-04-17	7.2		2013-04-11	0.7	cloudy	-6
4472	2	2011-09-22	24		2012-06-30	11		2012-07-01	11.5	sunny	1
4473	2	2011-05-29	25.8		2012-03-06	13.7		2012-03-05	12.2	sunny	-1
4473	3	2012-05-16	24.8		2013-02-22	12.3		2013-02-23	12.8	sunny	1
4474	2	2011-07-18	16.8		2012-04-25	4.3		2012-04-23	1.8	cloudy	-2
4474	3	2012-07-19	29.5		2013-04-27	16.7		2013-04-30	19.7	cloudy	3
4475	2	2011-05-18	14.8		2012-02-24	2.77		2012-02-29	7.2	cloudy	5
4475	3	2012-10-06	20		2013-07-15	7.3		2013-07-16	11.6	cloudy	1
4479	2	2011-09-15	17		2012-06-23	4		2012-06-23	3.5	sunny	0
4481	2	2011-05-06	2.8		2012-02-12	20.3		2012-02-08	15.8	sunny	-4
4481	3	2012-06-27	7.5		2013-04-05	24.8		2013-03-30	18.3	sunny	-6
4482	2	2011-06-27	25.2		2012-04-04	13		2012-04-06	14.5	cloudy	2
4482	3	2012-06-16	26.1		2013-03-25	13.8		2013-04-01	20.3	sunny	7
4484	1	2011-02-09	6		2011-11-18	22.3		2011-11-17	21.3	cloudy	-1
4484	2	2012-08-16	27.9		2013-05-25	15.6		2013-05-19	9.1	cloudy	-6
4486	2	2011-05-01	27.5		2012-02-07	15.3		2012-02-06	13.8	cloudy	-1
4486	3	2012-06-30	10.5		2013-04-08	27.8		2013-04-08	27.3	cloudy	0
4487	2	2011-06-12	5.2		2012-03-20	27.7		2012-03-19	26.2	sunny	-1
4487	3	2012-07-18	28.5		2013-04-26	16.2		2013-04-16	5.7	cloudy	-10
4488	2	2011-05-26	22.8		2012-03-03	10.7		2012-03-06	13.2	cloudy	3
4488	3	2012-10-21	5.6		2013-07-30	22.3		2013-07-30	21.8	sunny	0
4490	2	2011-09-18	20		2012-06-26	7		2012-07-03	13.5	sunny	7
4491	2	2011-10-06	8.7		2012-07-14	25		2012-07-19	29.5	sunny	5
4492	1	2011-01-05	0.7		2011-10-14	16.7		2011-10-15	17.7	cloudy	1
4492	2	2012-02-14	21.8		2012-11-22	8.7		2012-11-25	11.2	sunny	3
4493	2	2011-07-11	9.8		2012-04-18	27		2012-04-19	27.5	sunny	1
4493	3	2012-07-12	22.5		2013-04-20	10.2		2013-04-17	6.7	cloudy	-3
4494	2	2012-04-07	15.5		2013-01-14	2.77		2013-01-17	5.3	cloudy	3
4495	1	2010-12-29	23.4		2011-10-07	9.7		2011-10-04	6.7	sunny	-3
4496	2	2011-09-22	24		2012-06-30	11		2012-06-25	5.5	sunny	-5
4497	2	2011-07-22	20.8		2012-04-29	8.3		2012-05-05	13.8	sunny	6
4497	3	2012-07-05	15.5		2013-04-13	3.27		2013-04-11	0.7	cloudy	-2
4499	2	2012-02-01	8.8		2012-11-09	25.1		2012-11-12	27.6	cloudy	3
4500	1	2011-02-09	6		2011-11-18	22.3		2011-11-14	18.3	cloudy	-4
4500	2	2012-08-17	28.9		2013-05-26	16.1		2013-05-26	16.1	sunny	0
5101	2	2011-09-03	5		2012-06-11	21.6		2012-06-03	13.1	sunny	-8
5101	3	2012-10-25	9.6		2013-08-03	26.3		2013-07-28	19.8	cloudy	-6
5103	1	2011-04-15	11.5		2012-01-22	3.8		2012-01-25	1.8	cloudy	3
5103	2	2012-05-18	26.8		2013-02-24	14.3		2013-02-21	10.8	sunny	-3
5104	1	2010-12-01	24.9		2011-09-09	11		2011-09-08	10	cloudy	-1
5104	3	2012-10-02	16		2013-07-11	3.47		2013-07-10	1.8	cloudy	-1
5105	1	2010-12-05	28.9		2011-09-13	15		2011-09-12	14	cloudy	-1
5106	2	2011-07-28	26.8		2012-05-05	14.3		2012-05-02	10.8	sunny	-3
5106	3	2012-11-18	4.2		2013-08-27	20.7		2013-08-23	16.2	cloudy	-4
5107	3	2012-11-15	1.2		2013-08-24	17.7		2013-08-24	17.2	cloudy	0
5109	3	2012-10-26	10.6		2013-08-04	27.3		2013-07-26	17.8	sunny	-9
5110	1	2011-01-04	29.4		2011-10-13	15.7		2011-10-09	11.7	sunny	-4
5112	1	2010-12-07	1.4		2011-09-15	17		2011-09-16	18	sunny	1
5113	3	2012-11-10	25.6		2013-08-19	12.7		2013-08-19	12.2	cloudy	0
5114	3	2012-11-12	27.6		2013-08-21	14.7		2013-08-16	9.2	sunny	-5
5117	1	2011-03-26	21.3		2012-01-02	6.4		2012-01-04	10.4	sunny	2
5118	1	2011-02-08	5		2011-11-17	19.3		2011-11-17	21.3	cloudy	0
5118	2	2012-02-22	0.2		2012-11-30	16.7		2012-11-27	13.2	snowy	-3
5120	3	2012-10-29	13.6		2013-08-07	0.77		2013-08-06	28.8	sunny	-1
5121	1	2010-11-28	21.9		2011-09-06	8		2011-09-04	6	sunny	-2
5122	1	2011-07-11	9.8		2012-04-18	20.5		2012-04-14	22.5	sunny	-4
5122	2	2012-07-01	11.5		2013-04-09	28.8		2013-04-14	3.7	cloudy	5
5123	2	2012-06-19	29.1		2013-03-28	16.8		2013-03-30	18.3	sunny	2
5125	1	2011-05-24	20.8		2012-03-01	8.7		2012-02-27	5.2	sunny	-3
5126	1	2011-02-26	23		2011-12-05	6.9		2011-12-04	8.9	rainy	-1
5126	2	2012-02-26	4.2		2012-12-04	20.7		2012-12-02	18.2	sunny	-2
5129	1	2011-02-10	7		2011-11-19	23.3		2011-11-22	26.3	cloudy	3
5129	2	2012-01-26	2.8		2012-11-03	19.6		2012-10-31	15.6	sunny	-3
5130	1	2011-03-01	26		2011-12-08	12.9		2011-12-10	14.9	cloudy	2
5130	2	2012-02-07	14.8		2012-11-15	1.57		2012-11-14	0.2	cloudy	-1
5132	1	2011-03-19	14.3		2011-12-26	1.4		2011-12-24	28.9	cloudy	-2
5132	2	2012-05-24	3.1		2013-03-02	0.1		2013-02-23	12.8	sunny	-7
5133	1	2011-07-07	5.8		2012-04-14	22.5		2012-04-13	21.5	sunny	-1
5133	2	2012-06-24	4.5		2013-04-02	21.8		2013-03-30	18.3	sunny	-3
5135	1	2011-04-30	26.5		2012-02-06	13.8		2012-02-03	10.8	sunny	-3
5135	2	2012-04-06	14.5		2013-01-13	1.77		2013-01-20	8.3	snowy	7
5136	1	2011-07-08	6.8		2012-04-15	23.5		2012-04-16	24.5	sunny	1
5136	2	2012-09-03	16.5		2013-06-12	4		2013-06-09	0.5	sunny	-3
5137	1	2011-10-17	19.7		2012-07-25	5.9		2012-07-21	1.9	sunny	-4
5137	2	2012-09-29	13		2013-07-08	0.47		2013-07-11	2.8	sunny	3
5138	1	2011-09-23	25		2012-07-01	11.5		2012-07-04	14.5	cloudy	3
5138	2	2012-10-13	27		2013-07-22	14.3		2013-07-14	5.8	sunny	-8
5140	1	2011-04-23	19.5		2012-01-30	4.8		2012-01-30	6.8	sunny	0
5140	2	2012-04-05	13.5		2013-01-12	0.77		2013-01-15	3.3	cloudy	3
5141	1	2011-04-30	26.5		2012-02-06	13.8		2012-02-02	9.8	snowy	-4
5141	2	2012-06-23	3.5		2013-04-01	20.8		2013-03-30	18.3	sunny	-2
5142	1	2011-09-05	7		2012-06-13	21.1		2012-06-13	23.1	sunny	0
5142	2	2012-09-22	6		2013-07-01	23		2013-07-02	23.5	sunny	1
5143	1	2011-09-12	14		2012-06-20	0.5		2012-06-21	1.5	cloudy	1
5143	2	2012-08-16	27.9		2013-05-25	0.5		2013-05-20	10.1	cloudy	-5
5144	1	2011-09-14	16		2012-06-22	2.5		2012-06-26	6.5	sunny	4
5144	2	2012-11-09	24.6		2013-08-18	11.7		2013-08-23	16.2	cloudy	5
5145	1	2011-07-08	6.8		2012-04-15	18.5		2012-04-13	21.5	sunny	-2
5145	2	2012-07-29	9.9		2013-05-07	27.2		2013-05-09	28.7	sunny	2
5146	1	2011-06-13	6.2		2012-03-21	28.2		2012-03-20	27.2	cloudy	-1
5146	2	2012-06-29	9.5		2013-04-07	26.8		2013-04-10	29.3	cloudy	3
5148	1	2011-08-22	22.3		2012-05-30	9.1		2012-05-30	9.1	cloudy	0
5148	2	2012-08-27	9.5		2013-06-05	26.6		2013-06-10	1.5	sunny	5
5149	1	2011-10-14	16.7		2012-07-22	4		2012-07-19	29.5	sunny	-3
5149	2	2012-09-13	26.5		2013-06-22	13.5		2013-06-22	13.5	cloudy	0
5150	1	2011-10-10	12.7		2012-07-18	28.5		2012-07-14	24.5	sunny	-4
5150	2	2012-10-22	6.6		2013-07-31	23.3		2013-08-05	27.8	sunny	5
5151	1	2011-09-12	14		2012-06-20	0.5		2012-06-21	1.5	cloudy	1
5152	1	2011-09-05	7		2012-06-13	23.1		2012-06-12	22.1	sunny	-1
5154	1	2011-12-23	27.9		2012-09-30	14		2012-09-27	11	cloudy	-3
5155	1	2011-08-22	22.3		2012-05-30	9.1		2012-05-25	4.1	sunny	-5
5156	1	2011-09-27	29		2012-07-05	15.5		2012-07-06	16.5	sunny	1
5156	2	2012-09-11	24.5		2013-06-20	0		2013-06-20	11.5	cloudy	0
5157	1	2012-01-24	0.8		2012-11-01	16.6		2012-10-28	12.6	cloudy	-4
5159	1	2011-09-29	1.7		2012-07-07	17.5		2012-07-03	13.5	sunny	-4
5160	1	2011-12-08	12.9		2012-09-15	28.5		2012-09-12	25.5	sunny	-3
5161	1	2011-11-16	20.3		2012-08-24	5.5		2012-08-22	4.5	sunny	-2
5161	2	2012-11-17	3.2		2013-08-26	19.7		2013-08-26	19.2	sunny	0
5162	1	2011-11-21	25.3		2012-08-29	11.5		2012-08-28	10.5	sunny	-1
5162	2	2012-10-17	1.6		2013-07-26	18.3		2013-07-20	11.8	sunny	-6
5163	1	2011-10-07	9.7		2012-07-15	19.5		2012-07-11	21.5	sunny	-4
5163	2	2012-09-09	22.5		2013-06-18	10		2013-06-18	9.5	sunny	0
5164	1	2011-10-05	7.7		2012-07-13	23.5		2012-07-13	23.5	cloudy	0
5164	2	2012-09-03	16.5		2013-06-12	4		2013-06-10	1.5	sunny	-2
5165	1	2011-12-08	12.9		2012-09-15	28.5		2012-09-13	26.5	sunny	-2
5166	1	2011-10-12	14.7		2012-07-20	0.9		2012-07-22	2.9	cloudy	2
5166	2	2012-11-07	22.6		2013-08-16	9.2		2013-08-13	6.2	sunny	-3
5167	1	2011-10-24	26.7		2012-08-01	12.9		2012-08-04	15.9	sunny	3
5167	2	2012-08-27	9.5		2013-06-05	26.6		2013-06-07	28.1	sunny	2
5168	1	2011-11-22	26.3		2012-08-30	12.5		2012-09-04	17.5	sunny	5
5169	1	2011-09-28	0.7		2012-07-06	16.5		2012-07-03	13.5	sunny	-3
5169	2	2012-09-01	14.5		2013-06-10	2.07		2013-06-06	27.1	sunny	-4
5170	1	2011-11-12	16.3		2012-08-20	2.5		2012-08-21	3.5	sunny	1
5172	1	2011-09-25	27		2012-07-03	0.7		2012-07-03	13.5	sunny	0
5172	2	2012-09-29	13		2013-07-08	0.47		2013-07-13	4.8	sunny	5
5174	1	2011-09-19	21		2012-06-27	7.5		2012-06-27	7.5	sunny	0
5175	1	2011-10-21	23.7		2012-07-29	9.9		2012-07-28	8.9	cloudy	-1
5176	1	2011-10-05	7.7		2012-07-13	23.5		2012-07-17	27.5	sunny	4
5176	2	2012-10-20	4.6		2013-07-29	21.3		2013-07-24	15.8	sunny	-5
5177	1	2011-11-04	8.3		2012-08-12	23.9		2012-08-13	24.9	cloudy	1
5177	2	2012-11-12	27.6		2013-08-21	14.2		2013-08-22	15.2	sunny	1
5178	1	2012-07-15	25.5		2013-04-23	12.7		2013-04-27	16.7	cloudy	4
5179	1	2012-05-24	3.1		2013-03-02	20.3		2013-03-04	21.8	cloudy	2
5180	1	2011-09-29	1.7		2012-07-07	17.5		2012-07-06	16.5	sunny	-1
5180	2	2012-09-23	7		2013-07-02	24		2013-06-29	20.5	sunny	-3
5181	1	2011-10-09	11.7		2012-07-17	27.5		2012-07-19	29.5	sunny	2
5181	2	2012-10-06	20		2013-07-15	7.3		2013-07-15	6.8	sunny	0
5182	1	2011-11-06	10.3		2012-08-14	25.9		2012-08-10	21.9	sunny	-4
5183	1	2011-12-08	12.9		2012-09-15	28.5		2012-09-16	0	cloudy	1
5184	1	2011-10-14	16.7		2012-07-22	4.9		2012-07-24	4.9	cloudy	2
5184	2	2012-11-23	9.2		2013-09-01	25.7		2013-08-25	18.2	sunny	-7
5185	1	2012-01-25	1.8		2012-11-02	17.6		2012-11-04	19.6	rainy	2
5186	1	2011-11-22	26.3		2012-08-30	12.5		2012-08-30	12.5	sunny	0
5186	2	2012-10-17	1.6		2013-07-26	18.3		2013-07-21	12.8	sunny	-5
5188	1	2011-11-24	28.3		2012-09-01	14.5		2012-08-28	10.5	sunny	-4
5188	2	2012-11-08	23.6		2013-08-17	10.2		2013-08-21	14.2	sunny	4
5189	1	2012-07-13	23.5		2013-04-21	10.7		2013-04-24	13.7	cloudy	3
5190	1	2012-05-19	27.8		2013-02-25	14.8		2013-03-01	18.8	cloudy	4
5191	1	2012-01-16	22.4		2012-10-24	9.1		2012-10-19	3.6	sunny	-5
5193	1	2012-04-19	27.5		2013-01-26	14.3		2013-01-27	15.3	cloudy	1
5194	1	2012-05-31	10.1		2013-03-09	27.3		2013-03-05	22.8	sunny	-4
5195	1	2012-01-15	21.4		2012-10-23	7.6		2012-10-27	11.6	sunny	4
5197	1	2012-02-23	1.2		2012-12-01	17.2		2012-11-29	15.2	sunny	-2
5199	1	2012-01-26	2.8		2012-11-03	19.1		2012-11-02	17.6	cloudy	-1
5200	1	2012-06-03	13.1		2013-03-12	6.3		2013-03-14	2.3	sunny	2
5301	1	2012-01-11	17.4		2012-10-19	3.6		2012-10-22	6.6	cloudy	3
5302	1	2012-05-19	27.8		2013-02-25	14.8		2013-03-02	19.8	cloudy	5
5304	1	2012-07-22	2.9		2013-04-30	18.7		2013-04-26	15.7	cloudy	-4
5305	1	2012-08-16	27.9		2013-05-25	15.6		2013-05-25	15.1	cloudy	0
5307	1	2012-05-03	11.8		2013-02-09	28.8		2013-02-14	3.8	cloudy	5
5308	1	2012-04-12	20.5		2013-01-19	7.3		2013-01-18	6.3	sunny	-1
5309	1	2012-02-03	10.8		2012-11-11	26.7		2012-11-15	1.2	sunny	4
5310	1	2012-07-19	29.5		2013-04-27	17.2		2013-05-01	20.7	cloudy	4
5311	1	2012-08-23	5.5		2013-06-01	19.1		2013-05-31	21.1	sunny	-1
5312	1	2012-07-06	16.5		2013-04-14	4.2		2013-04-16	5.7	cloudy	2
5313	1	2012-06-19	29.1		2013-03-28	16.3		2013-03-25	13.3	sunny	-3
5314	1	2012-04-23	1.8		2013-01-30	18.3		2013-01-28	16.3	sunny	-2
5314	1	2012-04-23	1.8		2013-01-30	18.3		2013-01-28	16.3	sunny	-2
5316	1	2012-06-20	0.5		2013-03-29	19.3		2013-03-31	19.3	sunny	2
5320	1	2012-05-14	22.8		2013-02-20	9.8		2013-02-25	14.8	sunny	5
5321	1	2012-06-25	5.5		2013-04-03	22.3		2013-04-03	22.3	cloudy	0
5323	1	2012-06-14	24.1		2013-03-23	11.3		2013-03-22	10.3	cloudy	-1
5324	1	2012-10-28	12.6		2013-08-06	28.7		2013-08-08	1.2	cloudy	2
5326	1	2012-05-21	0.1		2013-02-27	16.8		2013-03-01	18.8	cloudy	2
5327	1	2012-06-28	8.5		2013-04-06	25.3		2013-04-07	26.3	cloudy	1
5328	1	2012-07-04	14.5		2013-04-12	4.7		2013-04-14	3.7	cloudy	2
5330	1	2012-05-28	7.1		2013-03-06	23.8		2013-03-02	19.8	cloudy	-4
5331	1	2012-07-20	0.9		2013-04-28	21.7		2013-05-02	21.7	cloudy	4
5332	1	2012-05-23	2.1		2013-03-01	21.3		2013-03-05	22.8	sunny	4
5333	1	2012-07-04	14.5		2013-04-12	1.7		2013-04-13	2.7	sunny	1
5335	1	2012-08-12	23.9		2013-05-21	11.1		2013-05-21	11.1	cloudy	0
5337	1	2012-08-17	28.9		2013-05-26	16.6		2013-05-28	18.1	sunny	2
5338	1	2012-06-25	5.5		2013-04-03	22.3		2013-04-02	21.3	sunny	-1
5339	1	2012-10-12	26		2013-07-21	12.8		2013-07-18	9.8	sunny	-3
5343	1	2012-09-21	5		2013-06-30	22.5		2013-07-04	26.5	sunny	4
5345	1	2012-08-12	23.9		2013-05-21	11.1		2013-05-20	10.1	cloudy	-1
5346	1	2012-10-07	21		2013-07-16	11.6		2013-07-17	12.6	sunny	1
5347	1	2012-09-11	24.5		2013-06-20	12		2013-06-25	16.5	sunny	5
5352	1	2012-10-28	12.6		2013-08-06	28.7		2013-08-08	1.2	cloudy	2
5353	1	2012-10-10	24		2013-07-19	10.8		2013-07-15	6.8	sunny	-4
5354	1	2012-10-09	23		2013-07-18	10.3		2013-07-16	11.6	cloudy	-2
5359	1	2012-10-14	28		2013-07-23	14.8		2013-07-28	19.8	cloudy	5
5360	1	2012-10-10	24		2013-07-19	14.6		2013-07-17	12.6	sunny	-2
5363	1	2012-09-13	26.5		2013-06-22	14		2013-06-25	16.5	sunny	3
5364	1	2012-11-07	22.6		2013-08-16	9.7		2013-08-13	6.2	sunny	-3
5365	1	2012-10-26	10.6		2013-08-04	26.8		2013-08-04	26.8	sunny	0
5366	1	2012-11-12	27.6		2013-08-21	14.7		2013-08-21	14.2	sunny	0
5371	1	2012-10-10	24		2013-07-19	10.8		2013-07-19	10.8	sunny	0
5372	1	2012-10-27	11.6		2013-08-05	27.8		2013-08-01	23.8	sunny	-4
5373	1	2012-11-01	16.6		2013-08-10	3.2		2013-08-08	1.2	cloudy	-2
5374	1	2012-11-16	2.2		2013-08-25	18.7		2013-08-22	15.2	sunny	-3
5376	1	2012-11-08	23.6		2013-08-17	10.7		2013-08-21	14.2	sunny	4
6094	5	2011-02-06	3		2011-11-15	19.8		2011-11-05	9.3	cloudy	-10
6094	6	2012-03-13	20.2		2012-12-20	7.3		2012-12-22	8.8	snowy	2
6110	1	2012-07-21	1.9		2013-04-29	21.7		2013-05-01	20.7	cloudy	2
6433	1	2012-08-31	13.5		2013-06-09	0.6		2013-06-13	26.1	sunny	4
6746	7	2011-01-22	17.7		2011-10-31	4.8		2011-11-05	9.3	cloudy	5
6746	8	2012-04-17	25.5		2013-01-24	12.8		2013-01-29	17.3	cloudy	5
7231	3	2011-09-01	3		2012-06-09	19.6		2012-06-10	20.1	sunny	1
7231	4	2012-09-25	9		2013-07-04	26		2013-07-07	28.5	sunny	3
7670	5	2011-07-24	22.8		2012-05-01	10.3		2012-04-29	11.6	cloudy	-2
7670	6	2012-07-08	18.5		2013-04-16	6.2		2013-04-19	8.7	cloudy	3
8028	2	2011-04-19	15.5		2012-01-26	3.37		2012-01-28	4.8	cloudy	2
8028	3	2012-03-23	0.5		2012-12-30	17.3		2013-01-03	20.8	sunny	4
8490	1	2012-08-30	12.5		2013-06-08	21.1		2013-06-05	26.1	cloudy	-3
8617	2	2011-01-11	6.7		2011-10-20	23.2		2011-10-17	19.7	sunny	-3
8617	3	2012-03-25	2.5		2013-01-01	19.3		2012-12-29	15.8	sunny	-3
8899	2	2011-08-03	3.3		2012-05-11	20.3		2012-05-05	25.8	sunny	-6
9641	4	2011-09-20	22		2012-06-28	9		2012-07-04	14.5	cloudy	6
